# Supplementary material for: The importance of human interaction for curriculum and school life satisfaction among Japanese medical graduates: A web-based survey study
Source: PLoS One. 2025 Apr 24;20(4):e0319683. doi: 10.1371/journal.pone.0319683 (PMC12021196; doi:10.1371/journal.pone.0319683)
Supplement: S1 File — (XLSX) [file pone.0319683.s002.xlsx]

## Sheet: Fig2, Fig5
Fig5	Total	Acomplishment	Extracurricular	School friend	Fig2	General Education	Basic Medicine	Social Medicine	Clinnical Medicine	CC
	50	50	80	60		30	50	30	60	80
	70	70	90	60		30	70	70	70	80
	80	95	60	75		75	90	50	90	90
	100	80	100	100		80	70	60	50	60
	100	50	50	100		70	90	80	60	50
	70	80	90	30		30	60	60	50	80
	60	80	80	40		80	80	70	70	80
	90	50	70	100		80	100	80	60	50
	45	80	50	30		80	70	60	40	30
	85	60	70	85		10	80	60	60	60
	40	100	60	20		50	70	70	70	40
	30	80	70	20		80	90	70	50	60
	95	70	40	100		79	80	65	40	10
	100	80	40	100		75	80	65	60	55
	30	45	80	15		80	80	60	50	40
	80	69	57	87		70	70	79	50	79
	85	60	60	85		80	80	75	85	60
	70	60	100	100		80	60	70	60	50
	60	100	20	60		80	80	60	60	50
	20	50	90	30		70	75	70	60	50
	90	70	40	80		70	70	80	60	70
	40	80	80	40		90	90	80	80	70
	90	70	60	90		80	85	80	60	70
	95	45	65	85		80	80	90	75	70
	85	65	45	80		80	80	80	60	70
	50	70	95	50		80	70	60	50	60
	10	80	50	80		70	80	60	60	40
	80	50	20	69		80	80	70	70	40
	80	60	50	90		80	60	50	70	30
	100	50	60	90		80	80	70	80	60
	40	70	70	55		70	80	80	70	50
	85	70	30	80		90	90	95	90	40
	90	80	70	100		50	60	50	60	20
	80	100	35	70		79	80	70	80	40
	30	70	80	40		60	60	50	40	10
	60	80	80	68		80	80	75	60	30
	85	75	70	80		80	80	70	60	30
	50	90	100	80		90	90	80	90	40
	100	50	60	90		70	60	80	90	40
	80	50	40	80		80	75	75	80	30
	40	80	100	80		50	40	45	50	10
	75	50	80	30		70	80	60	70	30
	35	60	80	40		80	75	80	80	20
	90	60	60	80		80	80	80	80	30
	80	50	100	75		80	80	75	100	40
	85	75	50	85		80	80	75	75	20
	90	60	60	60		50	60	50	50	10
	90	60	50	80		70	70	70	80	30
	90	80	80	90		80	90	75	80	55
	70	100	100	65		80	60	40	70	10
	80	85	70	90		80	80	80	70	20
	100	60	60	90		80	80	70	90	10
	70	70	70	100		80	70	60	80	40
	90	80	80	85		90	80	80	80	80
	40	70	80	80		80	80	70	90	35
	90	65	60	40		60	65	70	68	24
	50	90	50	60		60	60	70	60	50
	75	90	30	20		80	80	80	80	80
	90	40	40	30		80	80	75	80	90
	80	80	80	70		70	80	75	80	80
	80	50	60	55		80	60	50	80	30
	60	90	90	30		80	80	80	80	35
	85	70	50	50		90	80	60	70	30
	70	90	65	70		80	80	70	60	30
	100	70	60	90		80	70	70	70	30
	95	80	90	85		80	70	80	35	80
	80	60	70	50		90	80	75	80	35
	85	70	80	70		50	80	50	60	40
	90	80	90	80		70	80	80	80	60
	60	90	80	80		50	80	70	80	45
	75	60	100	55		60	70	60	80	70
	80	90	80	100		80	90	80	70	30
	98	90	86	70		70	80	80	60	30
	85	60	95	80		100	80	80	90	60
	90	90	80	50		80	90	80	70	50
	90	100	80	45		80	80	60	80	40
	93	98	100	20		80	80	99	99	67
	70	80	80	30		80	80	70	90	35
	100	80	100	40		90	90	80	80	35
	50	100	30	90		80	70	80	90	45

## Sheet: Fig3, 4
Fig3		General Medicine	Basic Medicine	Social Medicine	Clinical Medicine	Clinical Clerkship		Fig4		General Medicine	Basic Medicine	Social Medicien	Clinical Medicine	CBT	OSCE	PCC-OSCE	NEFMD
	Too long	7	19	5	1	0			Too early	6	14	3	1	13	1	1	6
	Long	9	18	21	2	10			Early	55	57	52	41	41	7	3	31
	Neutral	60	43	51	65	58			Neutral	27	7	21	23	16	13	12	23
	Short	4	0	3	10	11			Late	1	2	4	13	10	45	38	18
	Too short	0	0	0	2	1			Too late	1	0	0	2	0	15	27	3
